# Supplementary material for: Metabolomic and Lipidomic Profiling for Pre-Transplant Assessment of Delayed Graft Function Risk Using Chemical Biopsy with Microextraction Probes
Source: Int J Mol Sci. 2024 Dec 17;25(24):13502. doi: 10.3390/ijms252413502 (PMC11728147; doi:10.3390/ijms252413502)
Supplement: Supplementary file 1 [file ijms-25-13502-s001.zip]

Archive with 1 entries (1 files):
- ijms-3368401-supplementary.pdf
